# Supplementary material for: Location problem of Osmia cornuta nesting aids for optimum pollination
Source: PLoS One. 2020 Dec 31;15(12):e0244610. doi: 10.1371/journal.pone.0244610 (PMC7774959; doi:10.1371/journal.pone.0244610)
Supplement: S1 Data — (XLSX) [file pone.0244610.s001.xlsx]

## Sheet: 1,000 trees
Input data: Coordinates for 1,000 randomly located trees.
a	b
56.4	4
31.2	88
19.2	88
44.4	36
54	96
85.2	100
98.4	48
52.8	24
98.4	16
60	60
90	44
62.4	68
1.2	8
7.2	56
72	84
56.4	72
7.2	20
87.6	4
73.2	36
43.2	52
6	32
50.4	12
64.8	92
44.4	12
40.8	0
78	8
76.8	32
43.2	8
43.2	40
20.4	64
60	96
69.6	48
48	68
27.6	52
13.2	72
64.8	64
13.2	76
63.6	44
34.8	84
85.2	12
68.4	96
85.2	92
2.4	92
42	16
27.6	56
1.2	28
60	88
97.2	24
18	56
4.8	48
34.8	24
90	60
7.2	28
49.2	80
42	32
51.6	96
32.4	44
19.2	84
88.8	12
6	60
25.2	96
31.2	100
8.4	8
96	48
76.8	8
92.4	20
8.4	88
15.6	80
64.8	96
33.6	4
86.4	16
70.8	28
68.4	96
9.6	52
87.6	92
82.8	96
48	28
92.4	76
14.4	16
46.8	64
39.6	28
62.4	68
78	12
80.4	32
57.6	4
36	28
18	76
76.8	72
48	56
49.2	32
28.8	12
12	12
94.8	4
16.8	36
56.4	92
14.4	76
19.2	56
20.4	76
81.6	96
73.2	80
93.6	24
85.2	32
70.8	0
51.6	20
68.4	64
60	52
16.8	40
69.6	32
76.8	84
7.2	0
85.2	4
60	4
43.2	64
38.4	4
74.4	76
50.4	0
14.4	28
28.8	64
56.4	4
1.2	0
60	80
12	68
20.4	64
90	24
51.6	24
96	92
57.6	80
60	80
45.6	76
64.8	64
48	4
76.8	68
48	84
31.2	20
44.4	44
85.2	16
50.4	24
75.6	68
19.2	64
58.8	60
16.8	4
62.4	36
16.8	48
38.4	76
42	52
42	24
21.6	88
63.6	24
13.2	52
68.4	92
87.6	40
0	48
69.6	8
82.8	68
52.8	68
70.8	92
45.6	80
34.8	40
14.4	92
74.4	16
34.8	92
42	0
55.2	28
94.8	48
39.6	84
93.6	56
81.6	44
94.8	12
15.6	48
2.4	72
28.8	8
58.8	28
64.8	0
27.6	92
58.8	60
88.8	56
63.6	32
57.6	64
27.6	52
74.4	28
69.6	44
97.2	12
1.2	72
31.2	56
68.4	88
50.4	60
67.2	92
70.8	12
46.8	36
54	68
99.6	20
66	80
84	8
2.4	96
4.8	72
45.6	56
56.4	48
12	84
36	68
26.4	52
16.8	24
73.2	60
24	96
70.8	40
92.4	36
33.6	36
67.2	72
96	52
40.8	20
9.6	12
52.8	20
54	4
49.2	64
67.2	8
19.2	16
63.6	76
49.2	80
98.4	64
15.6	40
40.8	20
3.6	20
88.8	8
74.4	12
37.2	20
76.8	36
73.2	84
76.8	96
49.2	44
72	52
50.4	96
73.2	12
31.2	84
37.2	48
72	72
51.6	56
51.6	96
85.2	88
60	36
30	16
37.2	96
38.4	0
67.2	12
9.6	48
82.8	16
25.2	68
66	8
19.2	88
94.8	28
94.8	36
96	16
38.4	4
79.2	44
34.8	20
24	16
97.2	20
10.8	20
57.6	60
92.4	0
79.2	48
36	56
91.2	60
20.4	92
22.8	88
31.2	28
6	48
82.8	84
60	52
14.4	64
92.4	68
0	24
22.8	92
33.6	96
55.2	4
22.8	52
12	100
81.6	96
28.8	80
85.2	84
9.6	48
99.6	36
54	28
42	92
42	36
85.2	76
45.6	72
30	96
18	20
75.6	60
56.4	32
33.6	20
51.6	72
13.2	40
49.2	16
91.2	88
15.6	64
70.8	24
46.8	96
62.4	0
56.4	8
68.4	96
70.8	32
98.4	80
27.6	84
25.2	36
92.4	84
80.4	100
60	72
76.8	32
13.2	88
68.4	40
93.6	88
79.2	36
14.4	16
97.2	32
50.4	76
20.4	84
4.8	92
82.8	24
75.6	68
79.2	4
94.8	100
87.6	4
31.2	16
18	48
82.8	76
44.4	36
98.4	16
27.6	52
31.2	100
73.2	64
75.6	24
61.2	52
12	52
9.6	36
49.2	96
85.2	68
28.8	56
14.4	24
81.6	60
85.2	4
58.8	32
60	44
70.8	4
91.2	64
15.6	36
34.8	64
37.2	84
72	12
14.4	40
82.8	4
22.8	40
79.2	96
84	4
70.8	96
76.8	48
66	96
72	4
64.8	12
97.2	92
9.6	20
43.2	84
64.8	44
92.4	12
19.2	96
24	92
85.2	60
3.6	92
30	60
33.6	28
12	68
49.2	28
30	36
87.6	68
72	64
31.2	28
21.6	28
52.8	24
94.8	4
9.6	56
34.8	80
76.8	4
55.2	16
3.6	36
43.2	48
12	84
76.8	72
38.4	16
24	28
85.2	88
97.2	76
25.2	68
69.6	60
55.2	32
37.2	96
32.4	72
27.6	72
4.8	76
7.2	80
8.4	32
97.2	16
37.2	52
63.6	28
38.4	96
76.8	36
37.2	96
66	8
74.4	68
42	40
49.2	56
31.2	96
45.6	28
93.6	76
94.8	88
22.8	60
56.4	60
88.8	40
73.2	56
52.8	48
67.2	28
81.6	100
69.6	84
75.6	16
24	60
19.2	48
62.4	96
8.4	4
51.6	24
13.2	56
33.6	44
6	36
72	60
49.2	16
98.4	20
82.8	68
68.4	40
91.2	52
15.6	44
78	60
91.2	80
40.8	32
22.8	92
70.8	36
19.2	36
39.6	80
19.2	88
67.2	20
40.8	16
62.4	84
87.6	48
94.8	84
79.2	100
14.4	12
66	12
13.2	36
20.4	28
76.8	76
45.6	36
7.2	8
44.4	0
25.2	44
14.4	16
98.4	88
32.4	68
8.4	92
16.8	88
61.2	56
4.8	60
52.8	52
6	80
19.2	56
78	52
54	72
88.8	32
25.2	20
38.4	68
2.4	68
62.4	4
79.2	36
19.2	64
63.6	44
96	16
76.8	80
34.8	92
44.4	12
18	28
12	32
9.6	8
37.2	4
62.4	16
20.4	40
6	48
97.2	12
38.4	40
25.2	60
84	60
55.2	88
26.4	76
42	72
64.8	44
85.2	100
19.2	92
51.6	76
69.6	72
50.4	96
22.8	96
18	36
46.8	28
57.6	56
80.4	28
21.6	16
15.6	44
67.2	32
37.2	8
16.8	52
56.4	92
76.8	68
57.6	80
8.4	40
33.6	48
54	12
63.6	92
86.4	32
44.4	64
37.2	56
16.8	76
42	44
43.2	56
85.2	44
51.6	28
1.2	24
40.8	40
60	44
79.2	96
18	60
64.8	20
31.2	96
19.2	48
27.6	64
93.6	28
62.4	84
82.8	48
96	80
46.8	8
36	4
54	8
22.8	36
98.4	0
67.2	48
14.4	72
22.8	48
62.4	44
74.4	80
78	40
85.2	24
79.2	52
75.6	36
6	20
27.6	68
14.4	0
93.6	100
26.4	76
54	0
18	0
94.8	52
20.4	84
20.4	28
85.2	72
22.8	0
48	84
34.8	72
15.6	80
88.8	20
97.2	72
19.2	44
74.4	56
74.4	12
39.6	76
34.8	32
44.4	4
44.4	68
57.6	56
40.8	44
48	88
13.2	92
75.6	92
94.8	40
70.8	28
19.2	60
87.6	56
27.6	12
30	96
96	60
94.8	4
25.2	76
87.6	80
24	64
66	12
8.4	92
8.4	16
92.4	84
44.4	88
56.4	100
4.8	44
25.2	48
38.4	28
28.8	28
10.8	68
45.6	68
10.8	68
46.8	96
39.6	12
81.6	4
39.6	32
25.2	12
31.2	52
43.2	48
0	56
21.6	80
33.6	96
19.2	44
94.8	28
92.4	4
66	48
38.4	16
62.4	64
72	4
67.2	68
3.6	100
66	20
6	68
0	48
39.6	12
25.2	16
75.6	48
18	32
63.6	44
9.6	64
3.6	40
1.2	0
43.2	96
52.8	64
76.8	24
32.4	76
84	12
87.6	100
1.2	64
51.6	16
15.6	92
42	20
13.2	44
1.2	84
87.6	64
19.2	84
96	60
57.6	64
84	20
96	12
46.8	68
97.2	76
70.8	64
97.2	80
93.6	100
18	56
28.8	52
2.4	96
75.6	20
34.8	92
72	96
39.6	64
74.4	20
62.4	48
2.4	20
92.4	28
31.2	48
55.2	32
90	16
26.4	8
50.4	92
68.4	16
57.6	76
69.6	40
69.6	52
93.6	64
4.8	88
54	4
56.4	92
92.4	84
22.8	80
10.8	72
45.6	32
6	100
2.4	16
28.8	84
54	28
60	100
93.6	44
68.4	84
80.4	52
33.6	36
86.4	80
48	48
36	64
64.8	32
10.8	84
92.4	36
31.2	68
76.8	12
38.4	68
64.8	36
0	12
3.6	8
18	8
6	88
55.2	4
18	16
4.8	16
25.2	72
20.4	16
30	4
2.4	28
25.2	96
96	12
40.8	40
18	44
69.6	56
34.8	64
58.8	32
1.2	68
92.4	68
24	32
63.6	68
50.4	0
51.6	88
84	12
18	0
70.8	56
49.2	4
25.2	32
39.6	8
2.4	4
98.4	40
12	32
85.2	84
70.8	56
31.2	24
26.4	60
69.6	36
72	60
27.6	4
49.2	32
69.6	4
81.6	96
94.8	72
10.8	92
38.4	76
62.4	52
45.6	56
24	24
82.8	72
43.2	12
33.6	100
60	44
33.6	24
96	52
13.2	100
40.8	20
75.6	84
69.6	24
75.6	4
55.2	20
48	28
13.2	88
19.2	72
32.4	4
57.6	80
8.4	4
86.4	16
39.6	32
57.6	92
1.2	12
98.4	76
75.6	80
37.2	80
76.8	36
69.6	64
14.4	20
85.2	48
10.8	76
13.2	16
31.2	80
56.4	20
76.8	28
93.6	32
96	100
19.2	12
68.4	44
91.2	60
66	92
85.2	88
66	100
98.4	48
21.6	88
3.6	0
91.2	40
58.8	28
81.6	60
22.8	60
50.4	48
8.4	64
42	92
82.8	20
6	52
16.8	24
64.8	100
62.4	40
63.6	84
27.6	44
16.8	44
69.6	72
26.4	40
54	52
7.2	40
34.8	20
69.6	64
90	28
50.4	32
49.2	64
74.4	64
92.4	44
75.6	52
39.6	12
45.6	88
12	0
15.6	96
97.2	16
96	20
6	52
82.8	28
31.2	40
36	84
76.8	56
84	96
14.4	64
44.4	44
93.6	24
58.8	8
49.2	16
86.4	56
2.4	84
79.2	28
14.4	28
86.4	48
13.2	96
57.6	12
55.2	84
66	88
26.4	36
43.2	40
20.4	52
48	20
58.8	88
39.6	44
40.8	12
91.2	100
57.6	84
96	32
27.6	68
58.8	0
1.2	72
91.2	4
70.8	36
16.8	68
22.8	32
92.4	60
36	28
39.6	84
62.4	4
49.2	80
26.4	52
3.6	36
25.2	68
51.6	60
30	76
44.4	8
45.6	84
84	76
64.8	56
13.2	96
84	68
31.2	64
61.2	24
44.4	32
62.4	68
50.4	76
82.8	88
57.6	76
94.8	76
93.6	92
60	80
96	44
19.2	52
42	36
28.8	16
30	52
51.6	12
13.2	60
10.8	24
27.6	80
85.2	56
28.8	56
62.4	8
88.8	16
56.4	84
30	68
15.6	52
92.4	28
94.8	80
85.2	84
32.4	56
49.2	72
51.6	64
36	72
93.6	28
15.6	92
72	68
10.8	80
8.4	8
86.4	84
30	64
69.6	12
39.6	100
12	72
15.6	40
46.8	48
19.2	8
64.8	68
84	16
79.2	60
7.2	88
98.4	8
88.8	84
92.4	16
9.6	68
56.4	56
93.6	28
49.2	68
20.4	60
82.8	12
2.4	40
92.4	44
85.2	4
82.8	96
33.6	44
32.4	28
78	20
20.4	60
62.4	48
28.8	64
20.4	76
32.4	48
96	36
90	96
10.8	80
86.4	96
55.2	80
39.6	12
1.2	44
67.2	36
80.4	80
32.4	80
55.2	32
57.6	44
2.4	48
76.8	44
2.4	96
79.2	40
50.4	36
79.2	96
31.2	76
12	60
82.8	68
80.4	96
54	0
38.4	92
98.4	100
90	12
66	64
28.8	8
14.4	84
13.2	16
24	12
8.4	76
7.2	36
94.8	0
34.8	20
2.4	80
56.4	44
20.4	100
93.6	84
19.2	60

## Sheet: CaseStudy Square-shaped orchard
Input data: Standard planted set of fruit trees in a square-shaped orchard with 2,184 trees that require pollination. Coordinates for 2,184 trees.
a	b
0	0
0	4
0	8
0	12
0	16
0	20
0	24
0	28
0	32
0	36
0	40
0	44
0	48
0	52
0	56
0	60
0	64
0	68
0	72
0	76
0	80
0	84
0	88
0	92
0	96
0	100
1.2	0
1.2	4
1.2	8
1.2	12
1.2	16
1.2	20
1.2	24
1.2	28
1.2	32
1.2	36
1.2	40
1.2	44
1.2	48
1.2	52
1.2	56
1.2	60
1.2	64
1.2	68
1.2	72
1.2	76
1.2	80
1.2	84
1.2	88
1.2	92
1.2	96
1.2	100
2.4	0
2.4	4
2.4	8
2.4	12
2.4	16
2.4	20
2.4	24
2.4	28
2.4	32
2.4	36
2.4	40
2.4	44
2.4	48
2.4	52
2.4	56
2.4	60
2.4	64
2.4	68
2.4	72
2.4	76
2.4	80
2.4	84
2.4	88
2.4	92
2.4	96
2.4	100
3.6	0
3.6	4
3.6	8
3.6	12
3.6	16
3.6	20
3.6	24
3.6	28
3.6	32
3.6	36
3.6	40
3.6	44
3.6	48
3.6	52
3.6	56
3.6	60
3.6	64
3.6	68
3.6	72
3.6	76
3.6	80
3.6	84
3.6	88
3.6	92
3.6	96
3.6	100
4.8	0
4.8	4
4.8	8
4.8	12
4.8	16
4.8	20
4.8	24
4.8	28
4.8	32
4.8	36
4.8	40
4.8	44
4.8	48
4.8	52
4.8	56
4.8	60
4.8	64
4.8	68
4.8	72
4.8	76
4.8	80
4.8	84
4.8	88
4.8	92
4.8	96
4.8	100
6	0
6	4
6	8
6	12
6	16
6	20
6	24
6	28
6	32
6	36
6	40
6	44
6	48
6	52
6	56
6	60
6	64
6	68
6	72
6	76
6	80
6	84
6	88
6	92
6	96
6	100
7.2	0
7.2	4
7.2	8
7.2	12
7.2	16
7.2	20
7.2	24
7.2	28
7.2	32
7.2	36
7.2	40
7.2	44
7.2	48
7.2	52
7.2	56
7.2	60
7.2	64
7.2	68
7.2	72
7.2	76
7.2	80
7.2	84
7.2	88
7.2	92
7.2	96
7.2	100
8.4	0
8.4	4
8.4	8
8.4	12
8.4	16
8.4	20
8.4	24
8.4	28
8.4	32
8.4	36
8.4	40
8.4	44
8.4	48
8.4	52
8.4	56
8.4	60
8.4	64
8.4	68
8.4	72
8.4	76
8.4	80
8.4	84
8.4	88
8.4	92
8.4	96
8.4	100
9.6	0
9.6	4
9.6	8
9.6	12
9.6	16
9.6	20
9.6	24
9.6	28
9.6	32
9.6	36
9.6	40
9.6	44
9.6	48
9.6	52
9.6	56
9.6	60
9.6	64
9.6	68
9.6	72
9.6	76
9.6	80
9.6	84
9.6	88
9.6	92
9.6	96
9.6	100
10.8	0
10.8	4
10.8	8
10.8	12
10.8	16
10.8	20
10.8	24
10.8	28
10.8	32
10.8	36
10.8	40
10.8	44
10.8	48
10.8	52
10.8	56
10.8	60
10.8	64
10.8	68
10.8	72
10.8	76
10.8	80
10.8	84
10.8	88
10.8	92
10.8	96
10.8	100
12	0
12	4
12	8
12	12
12	16
12	20
12	24
12	28
12	32
12	36
12	40
12	44
12	48
12	52
12	56
12	60
12	64
12	68
12	72
12	76
12	80
12	84
12	88
12	92
12	96
12	100
13.2	0
13.2	4
13.2	8
13.2	12
13.2	16
13.2	20
13.2	24
13.2	28
13.2	32
13.2	36
13.2	40
13.2	44
13.2	48
13.2	52
13.2	56
13.2	60
13.2	64
13.2	68
13.2	72
13.2	76
13.2	80
13.2	84
13.2	88
13.2	92
13.2	96
13.2	100
14.4	0
14.4	4
14.4	8
14.4	12
14.4	16
14.4	20
14.4	24
14.4	28
14.4	32
14.4	36
14.4	40
14.4	44
14.4	48
14.4	52
14.4	56
14.4	60
14.4	64
14.4	68
14.4	72
14.4	76
14.4	80
14.4	84
14.4	88
14.4	92
14.4	96
14.4	100
15.6	0
15.6	4
15.6	8
15.6	12
15.6	16
15.6	20
15.6	24
15.6	28
15.6	32
15.6	36
15.6	40
15.6	44
15.6	48
15.6	52
15.6	56
15.6	60
15.6	64
15.6	68
15.6	72
15.6	76
15.6	80
15.6	84
15.6	88
15.6	92
15.6	96
15.6	100
16.8	0
16.8	4
16.8	8
16.8	12
16.8	16
16.8	20
16.8	24
16.8	28
16.8	32
16.8	36
16.8	40
16.8	44
16.8	48
16.8	52
16.8	56
16.8	60
16.8	64
16.8	68
16.8	72
16.8	76
16.8	80
16.8	84
16.8	88
16.8	92
16.8	96
16.8	100
18	0
18	4
18	8
18	12
18	16
18	20
18	24
18	28
18	32
18	36
18	40
18	44
18	48
18	52
18	56
18	60
18	64
18	68
18	72
18	76
18	80
18	84
18	88
18	92
18	96
18	100
19.2	0
19.2	4
19.2	8
19.2	12
19.2	16
19.2	20
19.2	24
19.2	28
19.2	32
19.2	36
19.2	40
19.2	44
19.2	48
19.2	52
19.2	56
19.2	60
19.2	64
19.2	68
19.2	72
19.2	76
19.2	80
19.2	84
19.2	88
19.2	92
19.2	96
19.2	100
20.4	0
20.4	4
20.4	8
20.4	12
20.4	16
20.4	20
20.4	24
20.4	28
20.4	32
20.4	36
20.4	40
20.4	44
20.4	48
20.4	52
20.4	56
20.4	60
20.4	64
20.4	68
20.4	72
20.4	76
20.4	80
20.4	84
20.4	88
20.4	92
20.4	96
20.4	100
21.6	0
21.6	4
21.6	8
21.6	12
21.6	16
21.6	20
21.6	24
21.6	28
21.6	32
21.6	36
21.6	40
21.6	44
21.6	48
21.6	52
21.6	56
21.6	60
21.6	64
21.6	68
21.6	72
21.6	76
21.6	80
21.6	84
21.6	88
21.6	92
21.6	96
21.6	100
22.8	0
22.8	4
22.8	8
22.8	12
22.8	16
22.8	20
22.8	24
22.8	28
22.8	32
22.8	36
22.8	40
22.8	44
22.8	48
22.8	52
22.8	56
22.8	60
22.8	64
22.8	68
22.8	72
22.8	76
22.8	80
22.8	84
22.8	88
22.8	92
22.8	96
22.8	100
24	0
24	4
24	8
24	12
24	16
24	20
24	24
24	28
24	32
24	36
24	40
24	44
24	48
24	52
24	56
24	60
24	64
24	68
24	72
24	76
24	80
24	84
24	88
24	92
24	96
24	100
25.2	0
25.2	4
25.2	8
25.2	12
25.2	16
25.2	20
25.2	24
25.2	28
25.2	32
25.2	36
25.2	40
25.2	44
25.2	48
25.2	52
25.2	56
25.2	60
25.2	64
25.2	68
25.2	72
25.2	76
25.2	80
25.2	84
25.2	88
25.2	92
25.2	96
25.2	100
26.4	0
26.4	4
26.4	8
26.4	12
26.4	16
26.4	20
26.4	24
26.4	28
26.4	32
26.4	36
26.4	40
26.4	44
26.4	48
26.4	52
26.4	56
26.4	60
26.4	64
26.4	68
26.4	72
26.4	76
26.4	80
26.4	84
26.4	88
26.4	92
26.4	96
26.4	100
27.6	0
27.6	4
27.6	8
27.6	12
27.6	16
27.6	20
27.6	24
27.6	28
27.6	32
27.6	36
27.6	40
27.6	44
27.6	48
27.6	52
27.6	56
27.6	60
27.6	64
27.6	68
27.6	72
27.6	76
27.6	80
27.6	84
27.6	88
27.6	92
27.6	96
27.6	100
28.8	0
28.8	4
28.8	8
28.8	12
28.8	16
28.8	20
28.8	24
28.8	28
28.8	32
28.8	36
28.8	40
28.8	44
28.8	48
28.8	52
28.8	56
28.8	60
28.8	64
28.8	68
28.8	72
28.8	76
28.8	80
28.8	84
28.8	88
28.8	92
28.8	96
28.8	100
30	0
30	4
30	8
30	12
30	16
30	20
30	24
30	28
30	32
30	36
30	40
30	44
30	48
30	52
30	56
30	60
30	64
30	68
30	72
30	76
30	80
30	84
30	88
30	92
30	96
30	100
31.2	0
31.2	4
31.2	8
31.2	12
31.2	16
31.2	20
31.2	24
31.2	28
31.2	32
31.2	36
31.2	40
31.2	44
31.2	48
31.2	52
31.2	56
31.2	60
31.2	64
31.2	68
31.2	72
31.2	76
31.2	80
31.2	84
31.2	88
31.2	92
31.2	96
31.2	100
32.4	0
32.4	4
32.4	8
32.4	12
32.4	16
32.4	20
32.4	24
32.4	28
32.4	32
32.4	36
32.4	40
32.4	44
32.4	48
32.4	52
32.4	56
32.4	60
32.4	64
32.4	68
32.4	72
32.4	76
32.4	80
32.4	84
32.4	88
32.4	92
32.4	96
32.4	100
33.6	0
33.6	4
33.6	8
33.6	12
33.6	16
33.6	20
33.6	24
33.6	28
33.6	32
33.6	36
33.6	40
33.6	44
33.6	48
33.6	52
33.6	56
33.6	60
33.6	64
33.6	68
33.6	72
33.6	76
33.6	80
33.6	84
33.6	88
33.6	92
33.6	96
33.6	100
34.8	0
34.8	4
34.8	8
34.8	12
34.8	16
34.8	20
34.8	24
34.8	28
34.8	32
34.8	36
34.8	40
34.8	44
34.8	48
34.8	52
34.8	56
34.8	60
34.8	64
34.8	68
34.8	72
34.8	76
34.8	80
34.8	84
34.8	88
34.8	92
34.8	96
34.8	100
36	0
36	4
36	8
36	12
36	16
36	20
36	24
36	28
36	32
36	36
36	40
36	44
36	48
36	52
36	56
36	60
36	64
36	68
36	72
36	76
36	80
36	84
36	88
36	92
36	96
36	100
37.2	0
37.2	4
37.2	8
37.2	12
37.2	16
37.2	20
37.2	24
37.2	28
37.2	32
37.2	36
37.2	40
37.2	44
37.2	48
37.2	52
37.2	56
37.2	60
37.2	64
37.2	68
37.2	72
37.2	76
37.2	80
37.2	84
37.2	88
37.2	92
37.2	96
37.2	100
38.4	0
38.4	4
38.4	8
38.4	12
38.4	16
38.4	20
38.4	24
38.4	28
38.4	32
38.4	36
38.4	40
38.4	44
38.4	48
38.4	52
38.4	56
38.4	60
38.4	64
38.4	68
38.4	72
38.4	76
38.4	80
38.4	84
38.4	88
38.4	92
38.4	96
38.4	100
39.6	0
39.6	4
39.6	8
39.6	12
39.6	16
39.6	20
39.6	24
39.6	28
39.6	32
39.6	36
39.6	40
39.6	44
39.6	48
39.6	52
39.6	56
39.6	60
39.6	64
39.6	68
39.6	72
39.6	76
39.6	80
39.6	84
39.6	88
39.6	92
39.6	96
39.6	100
40.8	0
40.8	4
40.8	8
40.8	12
40.8	16
40.8	20
40.8	24
40.8	28
40.8	32
40.8	36
40.8	40
40.8	44
40.8	48
40.8	52
40.8	56
40.8	60
40.8	64
40.8	68
40.8	72
40.8	76
40.8	80
40.8	84
40.8	88
40.8	92
40.8	96
40.8	100
42	0
42	4
42	8
42	12
42	16
42	20
42	24
42	28
42	32
42	36
42	40
42	44
42	48
42	52
42	56
42	60
42	64
42	68
42	72
42	76
42	80
42	84
42	88
42	92
42	96
42	100
43.2	0
43.2	4
43.2	8
43.2	12
43.2	16
43.2	20
43.2	24
43.2	28
43.2	32
43.2	36
43.2	40
43.2	44
43.2	48
43.2	52
43.2	56
43.2	60
43.2	64
43.2	68
43.2	72
43.2	76
43.2	80
43.2	84
43.2	88
43.2	92
43.2	96
43.2	100
44.4	0
44.4	4
44.4	8
44.4	12
44.4	16
44.4	20
44.4	24
44.4	28
44.4	32
44.4	36
44.4	40
44.4	44
44.4	48
44.4	52
44.4	56
44.4	60
44.4	64
44.4	68
44.4	72
44.4	76
44.4	80
44.4	84
44.4	88
44.4	92
44.4	96
44.4	100
45.6	0
45.6	4
45.6	8
45.6	12
45.6	16
45.6	20
45.6	24
45.6	28
45.6	32
45.6	36
45.6	40
45.6	44
45.6	48
45.6	52
45.6	56
45.6	60
45.6	64
45.6	68
45.6	72
45.6	76
45.6	80
45.6	84
45.6	88
45.6	92
45.6	96
45.6	100
46.8	0
46.8	4
46.8	8
46.8	12
46.8	16
46.8	20
46.8	24
46.8	28
46.8	32
46.8	36
46.8	40
46.8	44
46.8	48
46.8	52
46.8	56
46.8	60
46.8	64
46.8	68
46.8	72
46.8	76
46.8	80
46.8	84
46.8	88
46.8	92
46.8	96
46.8	100
48	0
48	4
48	8
48	12
48	16
48	20
48	24
48	28
48	32
48	36
48	40
48	44
48	48
48	52
48	56
48	60
48	64
48	68
48	72
48	76
48	80
48	84
48	88
48	92
48	96
48	100
49.2	0
49.2	4
49.2	8
49.2	12
49.2	16
49.2	20
49.2	24
49.2	28
49.2	32
49.2	36
49.2	40
49.2	44
49.2	48
49.2	52
49.2	56
49.2	60
49.2	64
49.2	68
49.2	72
49.2	76
49.2	80
49.2	84
49.2	88
49.2	92
49.2	96
49.2	100
50.4	0
50.4	4
50.4	8
50.4	12
50.4	16
50.4	20
50.4	24
50.4	28
50.4	32
50.4	36
50.4	40
50.4	44
50.4	48
50.4	52
50.4	56
50.4	60
50.4	64
50.4	68
50.4	72
50.4	76
50.4	80
50.4	84
50.4	88
50.4	92
50.4	96
50.4	100
51.6	0
51.6	4
51.6	8
51.6	12
51.6	16
51.6	20
51.6	24
51.6	28
51.6	32
51.6	36
51.6	40
51.6	44
51.6	48
51.6	52
51.6	56
51.6	60
51.6	64
51.6	68
51.6	72
51.6	76
51.6	80
51.6	84
51.6	88
51.6	92
51.6	96
51.6	100
52.8	0
52.8	4
52.8	8
52.8	12
52.8	16
52.8	20
52.8	24
52.8	28
52.8	32
52.8	36
52.8	40
52.8	44
52.8	48
52.8	52
52.8	56
52.8	60
52.8	64
52.8	68
52.8	72
52.8	76
52.8	80
52.8	84
52.8	88
52.8	92
52.8	96
52.8	100
54	0
54	4
54	8
54	12
54	16
54	20
54	24
54	28
54	32
54	36
54	40
54	44
54	48
54	52
54	56
54	60
54	64
54	68
54	72
54	76
54	80
54	84
54	88
54	92
54	96
54	100
55.2	0
55.2	4
55.2	8
55.2	12
55.2	16
55.2	20
55.2	24
55.2	28
55.2	32
55.2	36
55.2	40
55.2	44
55.2	48
55.2	52
55.2	56
55.2	60
55.2	64
55.2	68
55.2	72
55.2	76
55.2	80
55.2	84
55.2	88
55.2	92
55.2	96
55.2	100
56.4	0
56.4	4
56.4	8
56.4	12
56.4	16
56.4	20
56.4	24
56.4	28
56.4	32
56.4	36
56.4	40
56.4	44
56.4	48
56.4	52
56.4	56
56.4	60
56.4	64
56.4	68
56.4	72
56.4	76
56.4	80
56.4	84
56.4	88
56.4	92
56.4	96
56.4	100
57.6	0
57.6	4
57.6	8
57.6	12
57.6	16
57.6	20
57.6	24
57.6	28
57.6	32
57.6	36
57.6	40
57.6	44
57.6	48
57.6	52
57.6	56
57.6	60
57.6	64
57.6	68
57.6	72
57.6	76
57.6	80
57.6	84
57.6	88
57.6	92
57.6	96
57.6	100
58.8	0
58.8	4
58.8	8
58.8	12
58.8	16
58.8	20
58.8	24
58.8	28
58.8	32
58.8	36
58.8	40
58.8	44
58.8	48
58.8	52
58.8	56
58.8	60
58.8	64
58.8	68
58.8	72
58.8	76
58.8	80
58.8	84
58.8	88
58.8	92
58.8	96
58.8	100
60	0
60	4
60	8
60	12
60	16
60	20
60	24
60	28
60	32
60	36
60	40
60	44
60	48
60	52
60	56
60	60
60	64
60	68
60	72
60	76
60	80
60	84
60	88
60	92
60	96
60	100
61.2	0
61.2	4
61.2	8
61.2	12
61.2	16
61.2	20
61.2	24
61.2	28
61.2	32
61.2	36
61.2	40
61.2	44
61.2	48
61.2	52
61.2	56
61.2	60
61.2	64
61.2	68
61.2	72
61.2	76
61.2	80
61.2	84
61.2	88
61.2	92
61.2	96
61.2	100
62.4	0
62.4	4
62.4	8
62.4	12
62.4	16
62.4	20
62.4	24
62.4	28
62.4	32
62.4	36
62.4	40
62.4	44
62.4	48
62.4	52
62.4	56
62.4	60
62.4	64
62.4	68
62.4	72
62.4	76
62.4	80
62.4	84
62.4	88
62.4	92
62.4	96
62.4	100
63.6	0
63.6	4
63.6	8
63.6	12
63.6	16
63.6	20
63.6	24
63.6	28
63.6	32
63.6	36
63.6	40
63.6	44
63.6	48
63.6	52
63.6	56
63.6	60
63.6	64
63.6	68
63.6	72
63.6	76
63.6	80
63.6	84
63.6	88
63.6	92
63.6	96
63.6	100
64.8	0
64.8	4
64.8	8
64.8	12
64.8	16
64.8	20
64.8	24
64.8	28
64.8	32
64.8	36
64.8	40
64.8	44
64.8	48
64.8	52
64.8	56
64.8	60
64.8	64
64.8	68
64.8	72
64.8	76
64.8	80
64.8	84
64.8	88
64.8	92
64.8	96
64.8	100
66	0
66	4
66	8
66	12
66	16
66	20
66	24
66	28
66	32
66	36
66	40
66	44
66	48
66	52
66	56
66	60
66	64
66	68
66	72
66	76
66	80
66	84
66	88
66	92
66	96
66	100
67.2	0
67.2	4
67.2	8
67.2	12
67.2	16
67.2	20
67.2	24
67.2	28
67.2	32
67.2	36
67.2	40
67.2	44
67.2	48
67.2	52
67.2	56
67.2	60
67.2	64
67.2	68
67.2	72
67.2	76
67.2	80
67.2	84
67.2	88
67.2	92
67.2	96
67.2	100
68.4	0
68.4	4
68.4	8
68.4	12
68.4	16
68.4	20
68.4	24
68.4	28
68.4	32
68.4	36
68.4	40
68.4	44
68.4	48
68.4	52
68.4	56
68.4	60
68.4	64
68.4	68
68.4	72
68.4	76
68.4	80
68.4	84
68.4	88
68.4	92
68.4	96
68.4	100
69.6	0
69.6	4
69.6	8
69.6	12
69.6	16
69.6	20
69.6	24
69.6	28
69.6	32
69.6	36
69.6	40
69.6	44
69.6	48
69.6	52
69.6	56
69.6	60
69.6	64
69.6	68
69.6	72
69.6	76
69.6	80
69.6	84
69.6	88
69.6	92
69.6	96
69.6	100
70.8	0
70.8	4
70.8	8
70.8	12
70.8	16
70.8	20
70.8	24
70.8	28
70.8	32
70.8	36
70.8	40
70.8	44
70.8	48
70.8	52
70.8	56
70.8	60
70.8	64
70.8	68
70.8	72
70.8	76
70.8	80
70.8	84
70.8	88
70.8	92
70.8	96
70.8	100
72	0
72	4
72	8
72	12
72	16
72	20
72	24
72	28
72	32
72	36
72	40
72	44
72	48
72	52
72	56
72	60
72	64
72	68
72	72
72	76
72	80
72	84
72	88
72	92
72	96
72	100
73.2	0
73.2	4
73.2	8
73.2	12
73.2	16
73.2	20
73.2	24
73.2	28
73.2	32
73.2	36
73.2	40
73.2	44
73.2	48
73.2	52
73.2	56
73.2	60
73.2	64
73.2	68
73.2	72
73.2	76
73.2	80
73.2	84
73.2	88
73.2	92
73.2	96
73.2	100
74.4	0
74.4	4
74.4	8
74.4	12
74.4	16
74.4	20
74.4	24
74.4	28
74.4	32
74.4	36
74.4	40
74.4	44
74.4	48
74.4	52
74.4	56
74.4	60
74.4	64
74.4	68
74.4	72
74.4	76
74.4	80
74.4	84
74.4	88
74.4	92
74.4	96
74.4	100
75.6	0
75.6	4
75.6	8
75.6	12
75.6	16
75.6	20
75.6	24
75.6	28
75.6	32
75.6	36
75.6	40
75.6	44
75.6	48
75.6	52
75.6	56
75.6	60
75.6	64
75.6	68
75.6	72
75.6	76
75.6	80
75.6	84
75.6	88
75.6	92
75.6	96
75.6	100
76.8	0
76.8	4
76.8	8
76.8	12
76.8	16
76.8	20
76.8	24
76.8	28
76.8	32
76.8	36
76.8	40
76.8	44
76.8	48
76.8	52
76.8	56
76.8	60
76.8	64
76.8	68
76.8	72
76.8	76
76.8	80
76.8	84
76.8	88
76.8	92
76.8	96
76.8	100
78	0
78	4
78	8
78	12
78	16
78	20
78	24
78	28
78	32
78	36
78	40
78	44
78	48
78	52
78	56
78	60
78	64
78	68
78	72
78	76
78	80
78	84
78	88
78	92
78	96
78	100
79.2	0
79.2	4
79.2	8
79.2	12
79.2	16
79.2	20
79.2	24
79.2	28
79.2	32
79.2	36
79.2	40
79.2	44
79.2	48
79.2	52
79.2	56
79.2	60
79.2	64
79.2	68
79.2	72
79.2	76
79.2	80
79.2	84
79.2	88
79.2	92
79.2	96
79.2	100
80.4	0
80.4	4
80.4	8
80.4	12
80.4	16
80.4	20
80.4	24
80.4	28
80.4	32
80.4	36
80.4	40
80.4	44
80.4	48
80.4	52
80.4	56
80.4	60
80.4	64
80.4	68
80.4	72
80.4	76
80.4	80
80.4	84
80.4	88
80.4	92
80.4	96
80.4	100
81.6	0
81.6	4
81.6	8
81.6	12
81.6	16
81.6	20
81.6	24
81.6	28
81.6	32
81.6	36
81.6	40
81.6	44
81.6	48
81.6	52
81.6	56
81.6	60
81.6	64
81.6	68
81.6	72
81.6	76
81.6	80
81.6	84
81.6	88
81.6	92
81.6	96
81.6	100
82.8	0
82.8	4
82.8	8
82.8	12
82.8	16
82.8	20
82.8	24
82.8	28
82.8	32
82.8	36
82.8	40
82.8	44
82.8	48
82.8	52
82.8	56
82.8	60
82.8	64
82.8	68
82.8	72
82.8	76
82.8	80
82.8	84
82.8	88
82.8	92
82.8	96
82.8	100
84	0
84	4
84	8
84	12
84	16
84	20
84	24
84	28
84	32
84	36
84	40
84	44
84	48
84	52
84	56
84	60
84	64
84	68
84	72
84	76
84	80
84	84
84	88
84	92
84	96
84	100
85.2	0
85.2	4
85.2	8
85.2	12
85.2	16
85.2	20
85.2	24
85.2	28
85.2	32
85.2	36
85.2	40
85.2	44
85.2	48
85.2	52
85.2	56
85.2	60
85.2	64
85.2	68
85.2	72
85.2	76
85.2	80
85.2	84
85.2	88
85.2	92
85.2	96
85.2	100
86.4	0
86.4	4
86.4	8
86.4	12
86.4	16
86.4	20
86.4	24
86.4	28
86.4	32
86.4	36
86.4	40
86.4	44
86.4	48
86.4	52
86.4	56
86.4	60
86.4	64
86.4	68
86.4	72
86.4	76
86.4	80
86.4	84
86.4	88
86.4	92
86.4	96
86.4	100
87.6	0
87.6	4
87.6	8
87.6	12
87.6	16
87.6	20
87.6	24
87.6	28
87.6	32
87.6	36
87.6	40
87.6	44
87.6	48
87.6	52
87.6	56
87.6	60
87.6	64
87.6	68
87.6	72
87.6	76
87.6	80
87.6	84
87.6	88
87.6	92
87.6	96
87.6	100
88.8	0
88.8	4
88.8	8
88.8	12
88.8	16
88.8	20
88.8	24
88.8	28
88.8	32
88.8	36
88.8	40
88.8	44
88.8	48
88.8	52
88.8	56
88.8	60
88.8	64
88.8	68
88.8	72
88.8	76
88.8	80
88.8	84
88.8	88
88.8	92
88.8	96
88.8	100
90	0
90	4
90	8
90	12
90	16
90	20
90	24
90	28
90	32
90	36
90	40
90	44
90	48
90	52
90	56
90	60
90	64
90	68
90	72
90	76
90	80
90	84
90	88
90	92
90	96
90	100
91.2	0
91.2	4
91.2	8
91.2	12
91.2	16
91.2	20
91.2	24
91.2	28
91.2	32
91.2	36
91.2	40
91.2	44
91.2	48
91.2	52
91.2	56
91.2	60
91.2	64
91.2	68
91.2	72
91.2	76
91.2	80
91.2	84
[truncated: 186 more rows]

## Sheet: CaseStudy L-shaped orchard 
Input data: L-shaped orchard with 2,154 trees that need to be pollinated. Coordinates for 2,154 trees.
a	b
0	0
0	4
0	8
0	12
0	16
0	20
0	24
0	28
0	32
0	36
0	40
0	44
0	48
0	52
0	56
0	60
1.2	0
1.2	4
1.2	8
1.2	12
1.2	16
1.2	20
1.2	24
1.2	28
1.2	32
1.2	36
1.2	40
1.2	44
1.2	48
1.2	52
1.2	56
1.2	60
2.4	0
2.4	4
2.4	8
2.4	12
2.4	16
2.4	20
2.4	24
2.4	28
2.4	32
2.4	36
2.4	40
2.4	44
2.4	48
2.4	52
2.4	56
2.4	60
3.6	0
3.6	4
3.6	8
3.6	12
3.6	16
3.6	20
3.6	24
3.6	28
3.6	32
3.6	36
3.6	40
3.6	44
3.6	48
3.6	52
3.6	56
3.6	60
4.8	0
4.8	4
4.8	8
4.8	12
4.8	16
4.8	20
4.8	24
4.8	28
4.8	32
4.8	36
4.8	40
4.8	44
4.8	48
4.8	52
4.8	56
4.8	60
6	0
6	4
6	8
6	12
6	16
6	20
6	24
6	28
6	32
6	36
6	40
6	44
6	48
6	52
6	56
6	60
7.2	0
7.2	4
7.2	8
7.2	12
7.2	16
7.2	20
7.2	24
7.2	28
7.2	32
7.2	36
7.2	40
7.2	44
7.2	48
7.2	52
7.2	56
7.2	60
8.4	0
8.4	4
8.4	8
8.4	12
8.4	16
8.4	20
8.4	24
8.4	28
8.4	32
8.4	36
8.4	40
8.4	44
8.4	48
8.4	52
8.4	56
8.4	60
9.6	0
9.6	4
9.6	8
9.6	12
9.6	16
9.6	20
9.6	24
9.6	28
9.6	32
9.6	36
9.6	40
9.6	44
9.6	48
9.6	52
9.6	56
9.6	60
10.8	0
10.8	4
10.8	8
10.8	12
10.8	16
10.8	20
10.8	24
10.8	28
10.8	32
10.8	36
10.8	40
10.8	44
10.8	48
10.8	52
10.8	56
10.8	60
12	0
12	4
12	8
12	12
12	16
12	20
12	24
12	28
12	32
12	36
12	40
12	44
12	48
12	52
12	56
12	60
13.2	0
13.2	4
13.2	8
13.2	12
13.2	16
13.2	20
13.2	24
13.2	28
13.2	32
13.2	36
13.2	40
13.2	44
13.2	48
13.2	52
13.2	56
13.2	60
14.4	0
14.4	4
14.4	8
14.4	12
14.4	16
14.4	20
14.4	24
14.4	28
14.4	32
14.4	36
14.4	40
14.4	44
14.4	48
14.4	52
14.4	56
14.4	60
15.6	0
15.6	4
15.6	8
15.6	12
15.6	16
15.6	20
15.6	24
15.6	28
15.6	32
15.6	36
15.6	40
15.6	44
15.6	48
15.6	52
15.6	56
15.6	60
16.8	0
16.8	4
16.8	8
16.8	12
16.8	16
16.8	20
16.8	24
16.8	28
16.8	32
16.8	36
16.8	40
16.8	44
16.8	48
16.8	52
16.8	56
16.8	60
18	0
18	4
18	8
18	12
18	16
18	20
18	24
18	28
18	32
18	36
18	40
18	44
18	48
18	52
18	56
18	60
19.2	0
19.2	4
19.2	8
19.2	12
19.2	16
19.2	20
19.2	24
19.2	28
19.2	32
19.2	36
19.2	40
19.2	44
19.2	48
19.2	52
19.2	56
19.2	60
20.4	0
20.4	4
20.4	8
20.4	12
20.4	16
20.4	20
20.4	24
20.4	28
20.4	32
20.4	36
20.4	40
20.4	44
20.4	48
20.4	52
20.4	56
20.4	60
21.6	0
21.6	4
21.6	8
21.6	12
21.6	16
21.6	20
21.6	24
21.6	28
21.6	32
21.6	36
21.6	40
21.6	44
21.6	48
21.6	52
21.6	56
21.6	60
22.8	0
22.8	4
22.8	8
22.8	12
22.8	16
22.8	20
22.8	24
22.8	28
22.8	32
22.8	36
22.8	40
22.8	44
22.8	48
22.8	52
22.8	56
22.8	60
24	0
24	4
24	8
24	12
24	16
24	20
24	24
24	28
24	32
24	36
24	40
24	44
24	48
24	52
24	56
24	60
25.2	0
25.2	4
25.2	8
25.2	12
25.2	16
25.2	20
25.2	24
25.2	28
25.2	32
25.2	36
25.2	40
25.2	44
25.2	48
25.2	52
25.2	56
25.2	60
26.4	0
26.4	4
26.4	8
26.4	12
26.4	16
26.4	20
26.4	24
26.4	28
26.4	32
26.4	36
26.4	40
26.4	44
26.4	48
26.4	52
26.4	56
26.4	60
27.6	0
27.6	4
27.6	8
27.6	12
27.6	16
27.6	20
27.6	24
27.6	28
27.6	32
27.6	36
27.6	40
27.6	44
27.6	48
27.6	52
27.6	56
27.6	60
28.8	0
28.8	4
28.8	8
28.8	12
28.8	16
28.8	20
28.8	24
28.8	28
28.8	32
28.8	36
28.8	40
28.8	44
28.8	48
28.8	52
28.8	56
28.8	60
30	0
30	4
30	8
30	12
30	16
30	20
30	24
30	28
30	32
30	36
30	40
30	44
30	48
30	52
30	56
30	60
31.2	0
31.2	4
31.2	8
31.2	12
31.2	16
31.2	20
31.2	24
31.2	28
31.2	32
31.2	36
31.2	40
31.2	44
31.2	48
31.2	52
31.2	56
31.2	60
32.4	0
32.4	4
32.4	8
32.4	12
32.4	16
32.4	20
32.4	24
32.4	28
32.4	32
32.4	36
32.4	40
32.4	44
32.4	48
32.4	52
32.4	56
32.4	60
33.6	0
33.6	4
33.6	8
33.6	12
33.6	16
33.6	20
33.6	24
33.6	28
33.6	32
33.6	36
33.6	40
33.6	44
33.6	48
33.6	52
33.6	56
33.6	60
34.8	0
34.8	4
34.8	8
34.8	12
34.8	16
34.8	20
34.8	24
34.8	28
34.8	32
34.8	36
34.8	40
34.8	44
34.8	48
34.8	52
34.8	56
34.8	60
36	0
36	4
36	8
36	12
36	16
36	20
36	24
36	28
36	32
36	36
36	40
36	44
36	48
36	52
36	56
36	60
37.2	0
37.2	4
37.2	8
37.2	12
37.2	16
37.2	20
37.2	24
37.2	28
37.2	32
37.2	36
37.2	40
37.2	44
37.2	48
37.2	52
37.2	56
37.2	60
38.4	0
38.4	4
38.4	8
38.4	12
38.4	16
38.4	20
38.4	24
38.4	28
38.4	32
38.4	36
38.4	40
38.4	44
38.4	48
38.4	52
38.4	56
38.4	60
39.6	0
39.6	4
39.6	8
39.6	12
39.6	16
39.6	20
39.6	24
39.6	28
39.6	32
39.6	36
39.6	40
39.6	44
39.6	48
39.6	52
39.6	56
39.6	60
40.8	0
40.8	4
40.8	8
40.8	12
40.8	16
40.8	20
40.8	24
40.8	28
40.8	32
40.8	36
40.8	40
40.8	44
40.8	48
40.8	52
40.8	56
40.8	60
42	0
42	4
42	8
42	12
42	16
42	20
42	24
42	28
42	32
42	36
42	40
42	44
42	48
42	52
42	56
42	60
43.2	0
43.2	4
43.2	8
43.2	12
43.2	16
43.2	20
43.2	24
43.2	28
43.2	32
43.2	36
43.2	40
43.2	44
43.2	48
43.2	52
43.2	56
43.2	60
44.4	0
44.4	4
44.4	8
44.4	12
44.4	16
44.4	20
44.4	24
44.4	28
44.4	32
44.4	36
44.4	40
44.4	44
44.4	48
44.4	52
44.4	56
44.4	60
45.6	0
45.6	4
45.6	8
45.6	12
45.6	16
45.6	20
45.6	24
45.6	28
45.6	32
45.6	36
45.6	40
45.6	44
45.6	48
45.6	52
45.6	56
45.6	60
46.8	0
46.8	4
46.8	8
46.8	12
46.8	16
46.8	20
46.8	24
46.8	28
46.8	32
46.8	36
46.8	40
46.8	44
46.8	48
46.8	52
46.8	56
46.8	60
48	0
48	4
48	8
48	12
48	16
48	20
48	24
48	28
48	32
48	36
48	40
48	44
48	48
48	52
48	56
48	60
49.2	0
49.2	4
49.2	8
49.2	12
49.2	16
49.2	20
49.2	24
49.2	28
49.2	32
49.2	36
49.2	40
49.2	44
49.2	48
49.2	52
49.2	56
49.2	60
50.4	0
50.4	4
50.4	8
50.4	12
50.4	16
50.4	20
50.4	24
50.4	28
50.4	32
50.4	36
50.4	40
50.4	44
50.4	48
50.4	52
50.4	56
50.4	60
51.6	0
51.6	4
51.6	8
51.6	12
51.6	16
51.6	20
51.6	24
51.6	28
51.6	32
51.6	36
51.6	40
51.6	44
51.6	48
51.6	52
51.6	56
51.6	60
52.8	0
52.8	4
52.8	8
52.8	12
52.8	16
52.8	20
52.8	24
52.8	28
52.8	32
52.8	36
52.8	40
52.8	44
52.8	48
52.8	52
52.8	56
52.8	60
54	0
54	4
54	8
54	12
54	16
54	20
54	24
54	28
54	32
54	36
54	40
54	44
54	48
54	52
54	56
54	60
55.2	0
55.2	4
55.2	8
55.2	12
55.2	16
55.2	20
55.2	24
55.2	28
55.2	32
55.2	36
55.2	40
55.2	44
55.2	48
55.2	52
55.2	56
55.2	60
56.4	0
56.4	4
56.4	8
56.4	12
56.4	16
56.4	20
56.4	24
56.4	28
56.4	32
56.4	36
56.4	40
56.4	44
56.4	48
56.4	52
56.4	56
56.4	60
57.6	0
57.6	4
57.6	8
57.6	12
57.6	16
57.6	20
57.6	24
57.6	28
57.6	32
57.6	36
57.6	40
57.6	44
57.6	48
57.6	52
57.6	56
57.6	60
58.8	0
58.8	4
58.8	8
58.8	12
58.8	16
58.8	20
58.8	24
58.8	28
58.8	32
58.8	36
58.8	40
58.8	44
58.8	48
58.8	52
58.8	56
58.8	60
60	0
60	4
60	8
60	12
60	16
60	20
60	24
60	28
60	32
60	36
60	40
60	44
60	48
60	52
60	56
60	60
61.2	0
61.2	4
61.2	8
61.2	12
61.2	16
61.2	20
61.2	24
61.2	28
61.2	32
61.2	36
61.2	40
61.2	44
61.2	48
61.2	52
61.2	56
61.2	60
62.4	0
62.4	4
62.4	8
62.4	12
62.4	16
62.4	20
62.4	24
62.4	28
62.4	32
62.4	36
62.4	40
62.4	44
62.4	48
62.4	52
62.4	56
62.4	60
63.6	0
63.6	4
63.6	8
63.6	12
63.6	16
63.6	20
63.6	24
63.6	28
63.6	32
63.6	36
63.6	40
63.6	44
63.6	48
63.6	52
63.6	56
63.6	60
64.8	0
64.8	4
64.8	8
64.8	12
64.8	16
64.8	20
64.8	24
64.8	28
64.8	32
64.8	36
64.8	40
64.8	44
64.8	48
64.8	52
64.8	56
64.8	60
66	0
66	4
66	8
66	12
66	16
66	20
66	24
66	28
66	32
66	36
66	40
66	44
66	48
66	52
66	56
66	60
67.2	0
67.2	4
67.2	8
67.2	12
67.2	16
67.2	20
67.2	24
67.2	28
67.2	32
67.2	36
67.2	40
67.2	44
67.2	48
67.2	52
67.2	56
67.2	60
68.4	0
68.4	4
68.4	8
68.4	12
68.4	16
68.4	20
68.4	24
68.4	28
68.4	32
68.4	36
68.4	40
68.4	44
68.4	48
68.4	52
68.4	56
68.4	60
69.6	0
69.6	4
69.6	8
69.6	12
69.6	16
69.6	20
69.6	24
69.6	28
69.6	32
69.6	36
69.6	40
69.6	44
69.6	48
69.6	52
69.6	56
69.6	60
0	64
0	68
0	72
0	76
0	80
1.2	64
1.2	68
1.2	72
1.2	76
1.2	80
2.4	64
2.4	68
2.4	72
2.4	76
2.4	80
3.6	64
3.6	68
3.6	72
3.6	76
3.6	80
4.8	64
4.8	68
4.8	72
4.8	76
4.8	80
6	64
6	68
6	72
6	76
6	80
7.2	64
7.2	68
7.2	72
7.2	76
7.2	80
8.4	64
8.4	68
8.4	72
8.4	76
8.4	80
9.6	64
9.6	68
9.6	72
9.6	76
9.6	80
10.8	64
10.8	68
10.8	72
10.8	76
10.8	80
12	64
12	68
12	72
12	76
12	80
13.2	64
13.2	68
13.2	72
13.2	76
13.2	80
14.4	64
14.4	68
14.4	72
14.4	76
14.4	80
15.6	64
15.6	68
15.6	72
15.6	76
15.6	80
16.8	64
16.8	68
16.8	72
16.8	76
16.8	80
18	64
18	68
18	72
18	76
18	80
19.2	64
19.2	68
19.2	72
19.2	76
19.2	80
20.4	64
20.4	68
20.4	72
20.4	76
20.4	80
21.6	64
21.6	68
21.6	72
21.6	76
21.6	80
22.8	64
22.8	68
22.8	72
22.8	76
22.8	80
24	64
24	68
24	72
24	76
24	80
25.2	64
25.2	68
25.2	72
25.2	76
25.2	80
26.4	64
26.4	68
26.4	72
26.4	76
26.4	80
27.6	64
27.6	68
27.6	72
27.6	76
27.6	80
28.8	64
28.8	68
28.8	72
28.8	76
28.8	80
30	64
30	68
30	72
30	76
30	80
31.2	64
31.2	68
31.2	72
31.2	76
31.2	80
32.4	64
32.4	68
32.4	72
32.4	76
32.4	80
33.6	64
33.6	68
33.6	72
33.6	76
33.6	80
34.8	64
34.8	68
34.8	72
34.8	76
34.8	80
36	64
36	68
36	72
36	76
36	80
37.2	64
37.2	68
37.2	72
37.2	76
37.2	80
38.4	64
38.4	68
38.4	72
38.4	76
38.4	80
39.6	64
39.6	68
39.6	72
39.6	76
39.6	80
40.8	64
40.8	68
40.8	72
40.8	76
40.8	80
42	64
42	68
42	72
42	76
42	80
43.2	64
43.2	68
43.2	72
43.2	76
43.2	80
44.4	64
44.4	68
44.4	72
44.4	76
44.4	80
45.6	64
45.6	68
45.6	72
45.6	76
45.6	80
46.8	64
46.8	68
46.8	72
46.8	76
46.8	80
48	64
48	68
48	72
48	76
48	80
49.2	64
49.2	68
49.2	72
49.2	76
49.2	80
50.4	64
50.4	68
50.4	72
50.4	76
50.4	80
51.6	64
51.6	68
51.6	72
51.6	76
51.6	80
52.8	64
52.8	68
52.8	72
52.8	76
52.8	80
54	64
54	68
54	72
54	76
54	80
55.2	64
55.2	68
55.2	72
55.2	76
55.2	80
56.4	64
56.4	68
56.4	72
56.4	76
56.4	80
57.6	64
57.6	68
57.6	72
57.6	76
57.6	80
58.8	64
58.8	68
58.8	72
58.8	76
58.8	80
60	64
60	68
60	72
60	76
60	80
61.2	64
61.2	68
61.2	72
61.2	76
61.2	80
62.4	64
62.4	68
62.4	72
62.4	76
62.4	80
63.6	64
63.6	68
63.6	72
63.6	76
63.6	80
64.8	64
64.8	68
64.8	72
64.8	76
64.8	80
66	64
66	68
66	72
66	76
66	80
67.2	64
67.2	68
67.2	72
67.2	76
67.2	80
68.4	64
68.4	68
68.4	72
68.4	76
68.4	80
69.6	64
69.6	68
69.6	72
69.6	76
69.6	80
70.8	64
70.8	68
70.8	72
70.8	76
70.8	80
72	64
72	68
72	72
72	76
72	80
73.2	64
73.2	68
73.2	72
73.2	76
73.2	80
74.4	64
74.4	68
74.4	72
74.4	76
74.4	80
75.6	64
75.6	68
75.6	72
75.6	76
75.6	80
76.8	64
76.8	68
76.8	72
76.8	76
76.8	80
78	64
78	68
78	72
78	76
78	80
79.2	64
79.2	68
79.2	72
79.2	76
79.2	80
80.4	64
80.4	68
80.4	72
80.4	76
80.4	80
81.6	64
81.6	68
81.6	72
81.6	76
81.6	80
82.8	64
82.8	68
82.8	72
82.8	76
82.8	80
84	64
84	68
84	72
84	76
84	80
85.2	64
85.2	68
85.2	72
85.2	76
85.2	80
86.4	64
86.4	68
86.4	72
86.4	76
86.4	80
87.6	64
87.6	68
87.6	72
87.6	76
87.6	80
88.8	64
88.8	68
88.8	72
88.8	76
88.8	80
90	64
90	68
90	72
90	76
90	80
91.2	64
91.2	68
91.2	72
91.2	76
91.2	80
92.4	64
92.4	68
92.4	72
92.4	76
92.4	80
93.6	64
93.6	68
93.6	72
93.6	76
93.6	80
94.8	64
94.8	68
94.8	72
94.8	76
94.8	80
96	64
96	68
96	72
96	76
96	80
97.2	64
97.2	68
97.2	72
97.2	76
97.2	80
98.4	64
98.4	68
98.4	72
98.4	76
98.4	80
99.6	64
99.6	68
99.6	72
99.6	76
99.6	80
100.8	64
100.8	68
100.8	72
100.8	76
100.8	80
102	64
102	68
102	72
102	76
102	80
103.2	64
103.2	68
103.2	72
103.2	76
103.2	80
104.4	64
104.4	68
104.4	72
104.4	76
104.4	80
105.6	64
105.6	68
105.6	72
105.6	76
105.6	80
106.8	64
106.8	68
106.8	72
106.8	76
106.8	80
108	64
108	68
108	72
108	76
108	80
109.2	64
109.2	68
109.2	72
109.2	76
109.2	80
110.4	64
110.4	68
110.4	72
110.4	76
110.4	80
111.6	64
111.6	68
111.6	72
111.6	76
111.6	80
112.8	64
112.8	68
112.8	72
112.8	76
112.8	80
114	64
114	68
114	72
114	76
114	80
115.2	64
115.2	68
115.2	72
115.2	76
115.2	80
116.4	64
116.4	68
116.4	72
116.4	76
116.4	80
117.6	64
117.6	68
117.6	72
117.6	76
117.6	80
118.8	64
118.8	68
118.8	72
118.8	76
118.8	80
120	64
120	68
120	72
120	76
120	80
121.2	64
121.2	68
121.2	72
121.2	76
121.2	80
122.4	64
122.4	68
122.4	72
122.4	76
122.4	80
123.6	64
123.6	68
123.6	72
123.6	76
123.6	80
124.8	64
124.8	68
124.8	72
124.8	76
124.8	80
126	64
126	68
126	72
126	76
126	80
127.2	64
127.2	68
127.2	72
127.2	76
127.2	80
128.4	64
128.4	68
128.4	72
128.4	76
128.4	80
129.6	64
129.6	68
129.6	72
129.6	76
129.6	80
130.8	64
130.8	68
130.8	72
130.8	76
130.8	80
132	64
132	68
132	72
132	76
132	80
133.2	64
133.2	68
133.2	72
133.2	76
133.2	80
134.4	64
134.4	68
134.4	72
134.4	76
134.4	80
135.6	64
135.6	68
135.6	72
135.6	76
135.6	80
136.8	64
136.8	68
136.8	72
136.8	76
136.8	80
138	64
138	68
138	72
138	76
138	80
139.2	64
139.2	68
139.2	72
139.2	76
139.2	80
140.4	64
140.4	68
140.4	72
140.4	76
140.4	80
141.6	64
141.6	68
141.6	72
141.6	76
141.6	80
142.8	64
142.8	68
142.8	72
142.8	76
142.8	80
144	64
144	68
144	72
144	76
144	80
145.2	64
145.2	68
145.2	72
145.2	76
145.2	80
146.4	64
146.4	68
146.4	72
146.4	76
146.4	80
147.6	64
147.6	68
147.6	72
147.6	76
147.6	80
148.8	64
148.8	68
148.8	72
148.8	76
148.8	80
150	64
150	68
150	72
150	76
150	80
151.2	64
151.2	68
151.2	72
151.2	76
151.2	80
152.4	64
152.4	68
152.4	72
152.4	76
152.4	80
153.6	64
153.6	68
153.6	72
153.6	76
153.6	80
154.8	64
154.8	68
154.8	72
154.8	76
154.8	80
156	64
156	68
156	72
156	76
156	80
157.2	64
157.2	68
157.2	72
157.2	76
157.2	80
158.4	64
158.4	68
158.4	72
158.4	76
158.4	80
159.6	64
159.6	68
159.6	72
159.6	76
159.6	80
160.8	64
160.8	68
160.8	72
160.8	76
160.8	80
162	64
162	68
162	72
162	76
162	80
163.2	64
163.2	68
163.2	72
163.2	76
163.2	80
164.4	64
164.4	68
164.4	72
164.4	76
164.4	80
165.6	64
165.6	68
165.6	72
165.6	76
165.6	80
166.8	64
166.8	68
166.8	72
166.8	76
166.8	80
168	64
168	68
168	72
168	76
168	80
169.2	64
169.2	68
169.2	72
169.2	76
169.2	80
170.4	64
170.4	68
170.4	72
170.4	76
170.4	80
171.6	64
171.6	68
171.6	72
171.6	76
171.6	80
172.8	64
172.8	68
172.8	72
172.8	76
172.8	80
174	64
174	68
174	72
174	76
174	80
175.2	64
175.2	68
175.2	72
175.2	76
175.2	80
176.4	64
176.4	68
176.4	72
176.4	76
176.4	80
177.6	64
177.6	68
177.6	72
177.6	76
177.6	80
178.8	64
178.8	68
178.8	72
178.8	76
178.8	80
180	64
180	68
180	72
180	76
180	80
181.2	64
181.2	68
181.2	72
181.2	76
181.2	80
182.4	64
182.4	68
182.4	72
182.4	76
182.4	80
183.6	64
183.6	68
183.6	72
183.6	76
183.6	80
184.8	64
184.8	68
184.8	72
184.8	76
184.8	80
186	64
186	68
186	72
186	76
186	80
187.2	64
187.2	68
187.2	72
187.2	76
187.2	80
188.4	64
188.4	68
188.4	72
188.4	76
188.4	80
189.6	64
189.6	68
189.6	72
189.6	76
189.6	80
190.8	64
190.8	68
190.8	72
190.8	76
190.8	80
192	64
192	68
192	72
192	76
192	80
193.2	64
193.2	68
193.2	72
193.2	76
193.2	80
194.4	64
194.4	68
194.4	72
194.4	76
194.4	80
195.6	64
195.6	68
195.6	72
195.6	76
195.6	80
196.8	64
196.8	68
196.8	72
196.8	76
196.8	80
198	64
198	68
198	72
198	76
198	80
199.2	64
199.2	68
199.2	72
199.2	76
199.2	80
200.4	64
200.4	68
200.4	72
200.4	76
200.4	80
201.6	64
201.6	68
201.6	72
201.6	76
201.6	80
202.8	64
202.8	68
202.8	72
202.8	76
202.8	80
204	64
204	68
204	72
204	76
204	80
205.2	64
205.2	68
205.2	72
205.2	76
205.2	80
206.4	64
206.4	68
206.4	72
206.4	76
206.4	80
207.6	64
207.6	68
207.6	72
207.6	76
207.6	80
208.8	64
208.8	68
208.8	72
208.8	76
208.8	80
210	64
210	68
210	72
210	76
210	80
211.2	64
211.2	68
211.2	72
211.2	76
211.2	80
212.4	64
212.4	68
212.4	72
212.4	76
212.4	80
213.6	64
213.6	68
213.6	72
213.6	76
213.6	80
214.8	64
214.8	68
214.8	72
214.8	76
214.8	80
216	64
216	68
216	72
216	76
216	80
217.2	64
217.2	68
217.2	72
217.2	76
217.2	80
218.4	64
218.4	68
218.4	72
218.4	76
218.4	80
219.6	64
219.6	68
219.6	72
219.6	76
219.6	80
220.8	64
220.8	68
220.8	72
220.8	76
220.8	80
222	64
222	68
222	72
222	76
222	80
223.2	64
223.2	68
223.2	72
223.2	76
223.2	80
224.4	64
224.4	68
224.4	72
224.4	76
224.4	80
225.6	64
225.6	68
225.6	72
225.6	76
225.6	80
226.8	64
226.8	68
226.8	72
226.8	76
226.8	80
228	64
228	68
228	72
228	76
228	80
229.2	64
229.2	68
229.2	72
229.2	76
229.2	80
230.4	64
230.4	68
230.4	72
230.4	76
230.4	80
231.6	64
231.6	68
231.6	72
231.6	76
231.6	80
232.8	64
232.8	68
232.8	72
232.8	76
232.8	80
234	64
234	68
234	72
234	76
234	80
235.2	64
235.2	68
235.2	72
235.2	76
235.2	80
236.4	64
236.4	68
236.4	72
236.4	76
236.4	80
237.6	64
237.6	68
237.6	72
237.6	76
237.6	80
238.8	64
238.8	68
238.8	72
238.8	76
238.8	80
240	64
240	68
240	72
240	76
240	80
241.2	64
241.2	68
241.2	72
241.2	76
241.2	80
242.4	64
242.4	68
242.4	72
242.4	76
242.4	80
243.6	64
243.6	68
243.6	72
243.6	76
243.6	80
244.8	64
244.8	68
244.8	72
244.8	76
244.8	80
246	64
246	68
246	72
246	76
246	80
247.2	64
247.2	68
247.2	72
247.2	76
247.2	80
248.4	64
248.4	68
248.4	72
248.4	76
248.4	80
249.6	64
249.6	68
249.6	72
249.6	76
249.6	80
250.8	64
250.8	68
250.8	72
250.8	76
250.8	80
252	64
252	68
252	72
252	76
[truncated: 156 more rows]

## Sheet: CaseStudy X-shaped orchard
Input data: X-shaped orchard with 2,146 trees that need to be pollinated. Coordinates for 2,146 trees.
a	b
12	0
12	4
12	8
12	12
12	16
12	20
12	24
12	28
12	32
12	36
12	40
12	44
12	48
12	52
12	56
12	60
12	64
12	68
12	72
12	76
12	80
13.2	0
13.2	4
13.2	8
13.2	12
13.2	16
13.2	20
13.2	24
13.2	28
13.2	32
13.2	36
13.2	40
13.2	44
13.2	48
13.2	52
13.2	56
13.2	60
13.2	64
13.2	68
13.2	72
13.2	76
13.2	80
14.4	0
14.4	4
14.4	8
14.4	12
14.4	16
14.4	20
14.4	24
14.4	28
14.4	32
14.4	36
14.4	40
14.4	44
14.4	48
14.4	52
14.4	56
14.4	60
14.4	64
14.4	68
14.4	72
14.4	76
14.4	80
15.6	0
15.6	4
15.6	8
15.6	12
15.6	16
15.6	20
15.6	24
15.6	28
15.6	32
15.6	36
15.6	40
15.6	44
15.6	48
15.6	52
15.6	56
15.6	60
15.6	64
15.6	68
15.6	72
15.6	76
15.6	80
16.8	0
16.8	4
16.8	8
16.8	12
16.8	16
16.8	20
16.8	24
16.8	28
16.8	32
16.8	36
16.8	40
16.8	44
16.8	48
16.8	52
16.8	56
16.8	60
16.8	64
16.8	68
16.8	72
16.8	76
16.8	80
18	0
18	4
18	8
18	12
18	16
18	20
18	24
18	28
18	32
18	36
18	40
18	44
18	48
18	52
18	56
18	60
18	64
18	68
18	72
18	76
18	80
19.2	0
19.2	4
19.2	8
19.2	12
19.2	16
19.2	20
19.2	24
19.2	28
19.2	32
19.2	36
19.2	40
19.2	44
19.2	48
19.2	52
19.2	56
19.2	60
19.2	64
19.2	68
19.2	72
19.2	76
19.2	80
20.4	0
20.4	4
20.4	8
20.4	12
20.4	16
20.4	20
20.4	24
20.4	28
20.4	32
20.4	36
20.4	40
20.4	44
20.4	48
20.4	52
20.4	56
20.4	60
20.4	64
20.4	68
20.4	72
20.4	76
20.4	80
21.6	0
21.6	4
21.6	8
21.6	12
21.6	16
21.6	20
21.6	24
21.6	28
21.6	32
21.6	36
21.6	40
21.6	44
21.6	48
21.6	52
21.6	56
21.6	60
21.6	64
21.6	68
21.6	72
21.6	76
21.6	80
22.8	0
22.8	4
22.8	8
22.8	12
22.8	16
22.8	20
22.8	24
22.8	28
22.8	32
22.8	36
22.8	40
22.8	44
22.8	48
22.8	52
22.8	56
22.8	60
22.8	64
22.8	68
22.8	72
22.8	76
22.8	80
24	0
24	4
24	8
24	12
24	16
24	20
24	24
24	28
24	32
24	36
24	40
24	44
24	48
24	52
24	56
24	60
24	64
24	68
24	72
24	76
24	80
25.2	0
25.2	4
25.2	8
25.2	12
25.2	16
25.2	20
25.2	24
25.2	28
25.2	32
25.2	36
25.2	40
25.2	44
25.2	48
25.2	52
25.2	56
25.2	60
25.2	64
25.2	68
25.2	72
25.2	76
25.2	80
26.4	0
26.4	4
26.4	8
26.4	12
26.4	16
26.4	20
26.4	24
26.4	28
26.4	32
26.4	36
26.4	40
26.4	44
26.4	48
26.4	52
26.4	56
26.4	60
26.4	64
26.4	68
26.4	72
26.4	76
26.4	80
27.6	0
27.6	4
27.6	8
27.6	12
27.6	16
27.6	20
27.6	24
27.6	28
27.6	32
27.6	36
27.6	40
27.6	44
27.6	48
27.6	52
27.6	56
27.6	60
27.6	64
27.6	68
27.6	72
27.6	76
27.6	80
28.8	0
28.8	4
28.8	8
28.8	12
28.8	16
28.8	20
28.8	24
28.8	28
28.8	32
28.8	36
28.8	40
28.8	44
28.8	48
28.8	52
28.8	56
28.8	60
28.8	64
28.8	68
28.8	72
28.8	76
28.8	80
30	0
30	4
30	8
30	12
30	16
30	20
30	24
30	28
30	32
30	36
30	40
30	44
30	48
30	52
30	56
30	60
30	64
30	68
30	72
30	76
30	80
31.2	0
31.2	4
31.2	8
31.2	12
31.2	16
31.2	20
31.2	24
31.2	28
31.2	32
31.2	36
31.2	40
31.2	44
31.2	48
31.2	52
31.2	56
31.2	60
31.2	64
31.2	68
31.2	72
31.2	76
31.2	80
32.4	0
32.4	4
32.4	8
32.4	12
32.4	16
32.4	20
32.4	24
32.4	28
32.4	32
32.4	36
32.4	40
32.4	44
32.4	48
32.4	52
32.4	56
32.4	60
32.4	64
32.4	68
32.4	72
32.4	76
32.4	80
33.6	0
33.6	4
33.6	8
33.6	12
33.6	16
33.6	20
33.6	24
33.6	28
33.6	32
33.6	36
33.6	40
33.6	44
33.6	48
33.6	52
33.6	56
33.6	60
33.6	64
33.6	68
33.6	72
33.6	76
33.6	80
34.8	0
34.8	4
34.8	8
34.8	12
34.8	16
34.8	20
34.8	24
34.8	28
34.8	32
34.8	36
34.8	40
34.8	44
34.8	48
34.8	52
34.8	56
34.8	60
34.8	64
34.8	68
34.8	72
34.8	76
34.8	80
36	0
36	4
36	8
36	12
36	16
36	20
36	24
36	28
36	32
36	36
36	40
36	44
36	48
36	52
36	56
36	60
36	64
36	68
36	72
36	76
36	80
37.2	0
37.2	4
37.2	8
37.2	12
37.2	16
37.2	20
37.2	24
37.2	28
37.2	32
37.2	36
37.2	40
37.2	44
37.2	48
37.2	52
37.2	56
37.2	60
37.2	64
37.2	68
37.2	72
37.2	76
37.2	80
38.4	0
38.4	4
38.4	8
38.4	12
38.4	16
38.4	20
38.4	24
38.4	28
38.4	32
38.4	36
38.4	40
38.4	44
38.4	48
38.4	52
38.4	56
38.4	60
38.4	64
38.4	68
38.4	72
38.4	76
38.4	80
39.6	0
39.6	4
39.6	8
39.6	12
39.6	16
39.6	20
39.6	24
39.6	28
39.6	32
39.6	36
39.6	40
39.6	44
39.6	48
39.6	52
39.6	56
39.6	60
39.6	64
39.6	68
39.6	72
39.6	76
39.6	80
40.8	0
40.8	4
40.8	8
40.8	12
40.8	16
40.8	20
40.8	24
40.8	28
40.8	32
40.8	36
40.8	40
40.8	44
40.8	48
40.8	52
40.8	56
40.8	60
40.8	64
40.8	68
40.8	72
40.8	76
40.8	80
42	0
42	4
42	8
42	12
42	16
42	20
42	24
42	28
42	32
42	36
42	40
42	44
42	48
42	52
42	56
42	60
42	64
42	68
42	72
42	76
42	80
0	84
0	88
0	92
0	96
0	100
0	104
0	108
0	112
0	116
0	120
0	124
0	128
0	132
0	136
0	140
1.2	84
1.2	88
1.2	92
1.2	96
1.2	100
1.2	104
1.2	108
1.2	112
1.2	116
1.2	120
1.2	124
1.2	128
1.2	132
1.2	136
1.2	140
2.4	84
2.4	88
2.4	92
2.4	96
2.4	100
2.4	104
2.4	108
2.4	112
2.4	116
2.4	120
2.4	124
2.4	128
2.4	132
2.4	136
2.4	140
3.6	84
3.6	88
3.6	92
3.6	96
3.6	100
3.6	104
3.6	108
3.6	112
3.6	116
3.6	120
3.6	124
3.6	128
3.6	132
3.6	136
3.6	140
4.8	84
4.8	88
4.8	92
4.8	96
4.8	100
4.8	104
4.8	108
4.8	112
4.8	116
4.8	120
4.8	124
4.8	128
4.8	132
4.8	136
4.8	140
6	84
6	88
6	92
6	96
6	100
6	104
6	108
6	112
6	116
6	120
6	124
6	128
6	132
6	136
6	140
7.2	84
7.2	88
7.2	92
7.2	96
7.2	100
7.2	104
7.2	108
7.2	112
7.2	116
7.2	120
7.2	124
7.2	128
7.2	132
7.2	136
7.2	140
8.4	84
8.4	88
8.4	92
8.4	96
8.4	100
8.4	104
8.4	108
8.4	112
8.4	116
8.4	120
8.4	124
8.4	128
8.4	132
8.4	136
8.4	140
9.6	84
9.6	88
9.6	92
9.6	96
9.6	100
9.6	104
9.6	108
9.6	112
9.6	116
9.6	120
9.6	124
9.6	128
9.6	132
9.6	136
9.6	140
10.8	84
10.8	88
10.8	92
10.8	96
10.8	100
10.8	104
10.8	108
10.8	112
10.8	116
10.8	120
10.8	124
10.8	128
10.8	132
10.8	136
10.8	140
12	84
12	88
12	92
12	96
12	100
12	104
12	108
12	112
12	116
12	120
12	124
12	128
12	132
12	136
12	140
13.2	84
13.2	88
13.2	92
13.2	96
13.2	100
13.2	104
13.2	108
13.2	112
13.2	116
13.2	120
13.2	124
13.2	128
13.2	132
13.2	136
13.2	140
14.4	84
14.4	88
14.4	92
14.4	96
14.4	100
14.4	104
14.4	108
14.4	112
14.4	116
14.4	120
14.4	124
14.4	128
14.4	132
14.4	136
14.4	140
15.6	84
15.6	88
15.6	92
15.6	96
15.6	100
15.6	104
15.6	108
15.6	112
15.6	116
15.6	120
15.6	124
15.6	128
15.6	132
15.6	136
15.6	140
16.8	84
16.8	88
16.8	92
16.8	96
16.8	100
16.8	104
16.8	108
16.8	112
16.8	116
16.8	120
16.8	124
16.8	128
16.8	132
16.8	136
16.8	140
18	84
18	88
18	92
18	96
18	100
18	104
18	108
18	112
18	116
18	120
18	124
18	128
18	132
18	136
18	140
19.2	84
19.2	88
19.2	92
19.2	96
19.2	100
19.2	104
19.2	108
19.2	112
19.2	116
19.2	120
19.2	124
19.2	128
19.2	132
19.2	136
19.2	140
20.4	84
20.4	88
20.4	92
20.4	96
20.4	100
20.4	104
20.4	108
20.4	112
20.4	116
20.4	120
20.4	124
20.4	128
20.4	132
20.4	136
20.4	140
21.6	84
21.6	88
21.6	92
21.6	96
21.6	100
21.6	104
21.6	108
21.6	112
21.6	116
21.6	120
21.6	124
21.6	128
21.6	132
21.6	136
21.6	140
22.8	84
22.8	88
22.8	92
22.8	96
22.8	100
22.8	104
22.8	108
22.8	112
22.8	116
22.8	120
22.8	124
22.8	128
22.8	132
22.8	136
22.8	140
24	84
24	88
24	92
24	96
24	100
24	104
24	108
24	112
24	116
24	120
24	124
24	128
24	132
24	136
24	140
25.2	84
25.2	88
25.2	92
25.2	96
25.2	100
25.2	104
25.2	108
25.2	112
25.2	116
25.2	120
25.2	124
25.2	128
25.2	132
25.2	136
25.2	140
26.4	84
26.4	88
26.4	92
26.4	96
26.4	100
26.4	104
26.4	108
26.4	112
26.4	116
26.4	120
26.4	124
26.4	128
26.4	132
26.4	136
26.4	140
27.6	84
27.6	88
27.6	92
27.6	96
27.6	100
27.6	104
27.6	108
27.6	112
27.6	116
27.6	120
27.6	124
27.6	128
27.6	132
27.6	136
27.6	140
28.8	84
28.8	88
28.8	92
28.8	96
28.8	100
28.8	104
28.8	108
28.8	112
28.8	116
28.8	120
28.8	124
28.8	128
28.8	132
28.8	136
28.8	140
30	84
30	88
30	92
30	96
30	100
30	104
30	108
30	112
30	116
30	120
30	124
30	128
30	132
30	136
30	140
31.2	84
31.2	88
31.2	92
31.2	96
31.2	100
31.2	104
31.2	108
31.2	112
31.2	116
31.2	120
31.2	124
31.2	128
31.2	132
31.2	136
31.2	140
32.4	84
32.4	88
32.4	92
32.4	96
32.4	100
32.4	104
32.4	108
32.4	112
32.4	116
32.4	120
32.4	124
32.4	128
32.4	132
32.4	136
32.4	140
33.6	84
33.6	88
33.6	92
33.6	96
33.6	100
33.6	104
33.6	108
33.6	112
33.6	116
33.6	120
33.6	124
33.6	128
33.6	132
33.6	136
33.6	140
34.8	84
34.8	88
34.8	92
34.8	96
34.8	100
34.8	104
34.8	108
34.8	112
34.8	116
34.8	120
34.8	124
34.8	128
34.8	132
34.8	136
34.8	140
36	84
36	88
36	92
36	96
36	100
36	104
36	108
36	112
36	116
36	120
36	124
36	128
36	132
36	136
36	140
37.2	84
37.2	88
37.2	92
37.2	96
37.2	100
37.2	104
37.2	108
37.2	112
37.2	116
37.2	120
37.2	124
37.2	128
37.2	132
37.2	136
37.2	140
38.4	84
38.4	88
38.4	92
38.4	96
38.4	100
38.4	104
38.4	108
38.4	112
38.4	116
38.4	120
38.4	124
38.4	128
38.4	132
38.4	136
38.4	140
39.6	84
39.6	88
39.6	92
39.6	96
39.6	100
39.6	104
39.6	108
39.6	112
39.6	116
39.6	120
39.6	124
39.6	128
39.6	132
39.6	136
39.6	140
40.8	84
40.8	88
40.8	92
40.8	96
40.8	100
40.8	104
40.8	108
40.8	112
40.8	116
40.8	120
40.8	124
40.8	128
40.8	132
40.8	136
40.8	140
42	84
42	88
42	92
42	96
42	100
42	104
42	108
42	112
42	116
42	120
42	124
42	128
42	132
42	136
42	140
43.2	84
43.2	88
43.2	92
43.2	96
43.2	100
43.2	104
43.2	108
43.2	112
43.2	116
43.2	120
43.2	124
43.2	128
43.2	132
43.2	136
43.2	140
44.4	84
44.4	88
44.4	92
44.4	96
44.4	100
44.4	104
44.4	108
44.4	112
44.4	116
44.4	120
44.4	124
44.4	128
44.4	132
44.4	136
44.4	140
45.6	84
45.6	88
45.6	92
45.6	96
45.6	100
45.6	104
45.6	108
45.6	112
45.6	116
45.6	120
45.6	124
45.6	128
45.6	132
45.6	136
45.6	140
46.8	84
46.8	88
46.8	92
46.8	96
46.8	100
46.8	104
46.8	108
46.8	112
46.8	116
46.8	120
46.8	124
46.8	128
46.8	132
46.8	136
46.8	140
48	84
48	88
48	92
48	96
48	100
48	104
48	108
48	112
48	116
48	120
48	124
48	128
48	132
48	136
48	140
49.2	84
49.2	88
49.2	92
49.2	96
49.2	100
49.2	104
49.2	108
49.2	112
49.2	116
49.2	120
49.2	124
49.2	128
49.2	132
49.2	136
49.2	140
50.4	84
50.4	88
50.4	92
50.4	96
50.4	100
50.4	104
50.4	108
50.4	112
50.4	116
50.4	120
50.4	124
50.4	128
50.4	132
50.4	136
50.4	140
51.6	84
51.6	88
51.6	92
51.6	96
51.6	100
51.6	104
51.6	108
51.6	112
51.6	116
51.6	120
51.6	124
51.6	128
51.6	132
51.6	136
51.6	140
52.8	84
52.8	88
52.8	92
52.8	96
52.8	100
52.8	104
52.8	108
52.8	112
52.8	116
52.8	120
52.8	124
52.8	128
52.8	132
52.8	136
52.8	140
54	84
54	88
54	92
54	96
54	100
54	104
54	108
54	112
54	116
54	120
54	124
54	128
54	132
54	136
54	140
55.2	84
55.2	88
55.2	92
55.2	96
55.2	100
55.2	104
55.2	108
55.2	112
55.2	116
55.2	120
55.2	124
55.2	128
55.2	132
55.2	136
55.2	140
56.4	84
56.4	88
56.4	92
56.4	96
56.4	100
56.4	104
56.4	108
56.4	112
56.4	116
56.4	120
56.4	124
56.4	128
56.4	132
56.4	136
56.4	140
57.6	84
57.6	88
57.6	92
57.6	96
57.6	100
57.6	104
57.6	108
57.6	112
57.6	116
57.6	120
57.6	124
57.6	128
57.6	132
57.6	136
57.6	140
58.8	84
58.8	88
58.8	92
58.8	96
58.8	100
58.8	104
58.8	108
58.8	112
58.8	116
58.8	120
58.8	124
58.8	128
58.8	132
58.8	136
58.8	140
60	84
60	88
60	92
60	96
60	100
60	104
60	108
60	112
60	116
60	120
60	124
60	128
60	132
60	136
60	140
61.2	84
61.2	88
61.2	92
61.2	96
61.2	100
61.2	104
61.2	108
61.2	112
61.2	116
61.2	120
61.2	124
61.2	128
61.2	132
61.2	136
61.2	140
62.4	84
62.4	88
62.4	92
62.4	96
62.4	100
62.4	104
62.4	108
62.4	112
62.4	116
62.4	120
62.4	124
62.4	128
62.4	132
62.4	136
62.4	140
63.6	84
63.6	88
63.6	92
63.6	96
63.6	100
63.6	104
63.6	108
63.6	112
63.6	116
63.6	120
63.6	124
63.6	128
63.6	132
63.6	136
63.6	140
64.8	84
64.8	88
64.8	92
64.8	96
64.8	100
64.8	104
64.8	108
64.8	112
64.8	116
64.8	120
64.8	124
64.8	128
64.8	132
64.8	136
64.8	140
66	84
66	88
66	92
66	96
66	100
66	104
66	108
66	112
66	116
66	120
66	124
66	128
66	132
66	136
66	140
67.2	84
67.2	88
67.2	92
67.2	96
67.2	100
67.2	104
67.2	108
67.2	112
67.2	116
67.2	120
67.2	124
67.2	128
67.2	132
67.2	136
67.2	140
68.4	84
68.4	88
68.4	92
68.4	96
68.4	100
68.4	104
68.4	108
68.4	112
68.4	116
68.4	120
68.4	124
68.4	128
68.4	132
68.4	136
68.4	140
69.6	84
69.6	88
69.6	92
69.6	96
69.6	100
69.6	104
69.6	108
69.6	112
69.6	116
69.6	120
69.6	124
69.6	128
69.6	132
69.6	136
69.6	140
70.8	84
70.8	88
70.8	92
70.8	96
70.8	100
70.8	104
70.8	108
70.8	112
70.8	116
70.8	120
70.8	124
70.8	128
70.8	132
70.8	136
70.8	140
72	84
72	88
72	92
72	96
72	100
72	104
72	108
72	112
72	116
72	120
72	124
72	128
72	132
72	136
72	140
73.2	84
73.2	88
73.2	92
73.2	96
73.2	100
73.2	104
73.2	108
73.2	112
73.2	116
73.2	120
73.2	124
73.2	128
73.2	132
73.2	136
73.2	140
74.4	84
74.4	88
74.4	92
74.4	96
74.4	100
74.4	104
74.4	108
74.4	112
74.4	116
74.4	120
74.4	124
74.4	128
74.4	132
74.4	136
74.4	140
75.6	84
75.6	88
75.6	92
75.6	96
75.6	100
75.6	104
75.6	108
75.6	112
75.6	116
75.6	120
75.6	124
75.6	128
75.6	132
75.6	136
75.6	140
76.8	84
76.8	88
76.8	92
76.8	96
76.8	100
76.8	104
76.8	108
76.8	112
76.8	116
76.8	120
76.8	124
76.8	128
76.8	132
76.8	136
76.8	140
78	84
78	88
78	92
78	96
78	100
78	104
78	108
78	112
78	116
78	120
78	124
78	128
78	132
78	136
78	140
79.2	84
79.2	88
79.2	92
79.2	96
79.2	100
79.2	104
79.2	108
79.2	112
79.2	116
79.2	120
79.2	124
79.2	128
79.2	132
79.2	136
79.2	140
80.4	84
80.4	88
80.4	92
80.4	96
80.4	100
80.4	104
80.4	108
80.4	112
80.4	116
80.4	120
80.4	124
80.4	128
80.4	132
80.4	136
80.4	140
81.6	84
81.6	88
81.6	92
81.6	96
81.6	100
81.6	104
81.6	108
81.6	112
81.6	116
81.6	120
81.6	124
81.6	128
81.6	132
81.6	136
81.6	140
82.8	84
82.8	88
82.8	92
82.8	96
82.8	100
82.8	104
82.8	108
82.8	112
82.8	116
82.8	120
82.8	124
82.8	128
82.8	132
82.8	136
82.8	140
84	84
84	88
84	92
84	96
84	100
84	104
84	108
84	112
84	116
84	120
84	124
84	128
84	132
84	136
84	140
85.2	84
85.2	88
85.2	92
85.2	96
85.2	100
85.2	104
85.2	108
85.2	112
85.2	116
85.2	120
85.2	124
85.2	128
85.2	132
85.2	136
85.2	140
86.4	84
86.4	88
86.4	92
86.4	96
86.4	100
86.4	104
86.4	108
86.4	112
86.4	116
86.4	120
86.4	124
86.4	128
86.4	132
86.4	136
86.4	140
87.6	84
87.6	88
87.6	92
87.6	96
87.6	100
87.6	104
87.6	108
87.6	112
87.6	116
87.6	120
87.6	124
87.6	128
87.6	132
87.6	136
87.6	140
88.8	84
88.8	88
88.8	92
88.8	96
88.8	100
88.8	104
88.8	108
88.8	112
88.8	116
88.8	120
88.8	124
88.8	128
88.8	132
88.8	136
88.8	140
90	84
90	88
90	92
90	96
90	100
90	104
90	108
90	112
90	116
90	120
90	124
90	128
90	132
90	136
90	140
91.2	84
91.2	88
91.2	92
91.2	96
91.2	100
91.2	104
91.2	108
91.2	112
91.2	116
91.2	120
91.2	124
91.2	128
91.2	132
91.2	136
91.2	140
92.4	84
92.4	88
92.4	92
92.4	96
92.4	100
92.4	104
92.4	108
92.4	112
92.4	116
92.4	120
92.4	124
92.4	128
92.4	132
92.4	136
92.4	140
36	144
36	148
36	152
36	156
36	160
36	164
36	168
36	172
36	176
36	180
37.2	144
37.2	148
37.2	152
37.2	156
37.2	160
37.2	164
37.2	168
37.2	172
37.2	176
37.2	180
38.4	144
38.4	148
38.4	152
38.4	156
38.4	160
38.4	164
38.4	168
38.4	172
38.4	176
38.4	180
39.6	144
39.6	148
39.6	152
39.6	156
39.6	160
39.6	164
39.6	168
39.6	172
39.6	176
39.6	180
40.8	144
40.8	148
40.8	152
40.8	156
40.8	160
40.8	164
40.8	168
40.8	172
40.8	176
40.8	180
42	144
42	148
42	152
42	156
42	160
42	164
42	168
42	172
42	176
42	180
43.2	144
43.2	148
43.2	152
43.2	156
43.2	160
43.2	164
43.2	168
43.2	172
43.2	176
43.2	180
44.4	144
44.4	148
44.4	152
44.4	156
44.4	160
44.4	164
44.4	168
44.4	172
44.4	176
44.4	180
45.6	144
45.6	148
45.6	152
45.6	156
45.6	160
45.6	164
45.6	168
45.6	172
45.6	176
45.6	180
46.8	144
46.8	148
46.8	152
46.8	156
46.8	160
46.8	164
46.8	168
46.8	172
46.8	176
46.8	180
48	144
48	148
48	152
48	156
48	160
48	164
48	168
48	172
48	176
48	180
49.2	144
49.2	148
49.2	152
49.2	156
49.2	160
49.2	164
49.2	168
49.2	172
49.2	176
49.2	180
50.4	144
50.4	148
50.4	152
50.4	156
50.4	160
50.4	164
50.4	168
50.4	172
50.4	176
50.4	180
51.6	144
51.6	148
51.6	152
51.6	156
51.6	160
51.6	164
51.6	168
51.6	172
51.6	176
51.6	180
52.8	144
52.8	148
52.8	152
52.8	156
52.8	160
52.8	164
52.8	168
52.8	172
52.8	176
52.8	180
54	144
54	148
54	152
54	156
54	160
54	164
54	168
54	172
54	176
54	180
55.2	144
55.2	148
55.2	152
55.2	156
55.2	160
55.2	164
55.2	168
55.2	172
55.2	176
55.2	180
56.4	144
56.4	148
56.4	152
56.4	156
56.4	160
56.4	164
56.4	168
56.4	172
56.4	176
56.4	180
57.6	144
57.6	148
57.6	152
57.6	156
57.6	160
57.6	164
57.6	168
57.6	172
57.6	176
57.6	180
58.8	144
58.8	148
58.8	152
58.8	156
58.8	160
58.8	164
58.8	168
58.8	172
58.8	176
58.8	180
60	144
60	148
60	152
60	156
60	160
60	164
60	168
60	172
60	176
60	180
61.2	144
61.2	148
61.2	152
61.2	156
61.2	160
61.2	164
61.2	168
61.2	172
61.2	176
61.2	180
62.4	144
62.4	148
62.4	152
62.4	156
62.4	160
62.4	164
62.4	168
62.4	172
62.4	176
62.4	180
63.6	144
63.6	148
63.6	152
63.6	156
63.6	160
63.6	164
63.6	168
63.6	172
63.6	176
63.6	180
64.8	144
64.8	148
64.8	152
64.8	156
64.8	160
64.8	164
64.8	168
64.8	172
64.8	176
64.8	180
66	144
66	148
66	152
66	156
66	160
66	164
66	168
66	172
66	176
66	180
67.2	144
67.2	148
67.2	152
67.2	156
67.2	160
67.2	164
67.2	168
67.2	172
67.2	176
67.2	180
68.4	144
68.4	148
68.4	152
68.4	156
68.4	160
68.4	164
68.4	168
68.4	172
68.4	176
68.4	180
69.6	144
69.6	148
[truncated: 148 more rows]
